# Supplementary material for: Differences in Cytokine Expression at Baseline and in Response to Mineral Stimulation by Peripheral Blood Mononuclear Cells from Podoconiosis Cases and Healthy Control Individuals
Source: Trop Med Infect Dis. 2024 Oct 22;9(11):252. doi: 10.3390/tropicalmed9110252 (PMC11598685; doi:10.3390/tropicalmed9110252)
Supplement: Supplementary file 1 [file tropicalmed-09-00252-s001.zip]

Archive with 1 entries (1 files):
- tropicalmed-3221516-supplementary.pdf
